# Supplementary material for: Catalytic Transformation of Nitroarenes to Amines over Ba(1−x)SrxTiO3 (0 < x < 1) Perovskites in Water
Source: Molecules. 2024 Mar 22;29(7):1416. doi: 10.3390/molecules29071416 (PMC11012675; doi:10.3390/molecules29071416)
Supplement: Supplementary file 1 [file molecules-29-01416-s001.zip]

Archive with 1 entries (1 files):
- molecules-2901390-supplementary.pdf
